# Supplementary material for: Ovarian Tumor Domain-Containing Proteases-Deubiquitylation Enzyme Gene SsCI33130 Involved in the Regulation of Mating/Filamentation and Pathogenicity in Sporisorium scitamineum
Source: Front Microbiol. 2021 Oct 5;12:746550. doi: 10.3389/fmicb.2021.746550 (PMC8523855; doi:10.3389/fmicb.2021.746550)
Supplement: Supplementary Figure 1 — Microscopic observation of mycelial structure of S. scitamineum. Photographs were taken 42 h after inoculation. [file Data_Sheet_1.zip]

Archive with 13 entries (12 files):
- Figure 1 procedure.docx
- Figure 4 growth rate.xlsx
- Figure 6 QP.xlsx
- Figure 7 OTU1 activity.xlsx
- Figure 8 QP.xlsx
- Figure 9 Disease (%).xlsx
- Figure 2 original images of gels/
- Figure 2 original images of gels/A.TIF
- Figure 2 original images of gels/B.TIF
- Figure 2 original images of gels/C.TIF
- Figure 2 original images of gels/D.TIF
- Figure 2 original images of gels/E.TIF
- Figure 2 original images of gels/F.TIF
