# Supplementary material for: Ovarian Tumor Domain-Containing Proteases-Deubiquitylation Enzyme Gene SsCI33130 Involved in the Regulation of Mating/Filamentation and Pathogenicity in Sporisorium scitamineum
Source: Front Microbiol. 2021 Oct 5;12:746550. doi: 10.3389/fmicb.2021.746550 (PMC8523855; doi:10.3389/fmicb.2021.746550)
Supplement: Supplementary Figure 1 — Microscopic observation of mycelial structure of S. scitamineum. Photographs were taken 42 h after inoculation. [file Data_Sheet_1.zip › Figure 4 growth rate.xlsx]

## Sheet: growth rate
Time(h)		Ss16+	△Ss33130+	COM33130+		Ss16-	△Ss33130-	COM33130-
0		0.01	0.012	0.013		0.009	0.012	0.011
6		0.055	0.043	0.044		0.059	0.054	0.058
12		0.314	0.252	0.318		0.312	0.284	0.295
24		0.739	0.648	0.698		0.748	0.693	0.704
30		1.277	1.289	1.299		1.262	1.257	1.26
36		1.66	1.67	1.627		1.666	1.667	1.68
42		1.778	1.774	1.759		1.791	1.781	1.783
48		1.835	1.839	1.836		1.834	1.834	1.814
