# Supplementary material for: Ovarian Tumor Domain-Containing Proteases-Deubiquitylation Enzyme Gene SsCI33130 Involved in the Regulation of Mating/Filamentation and Pathogenicity in Sporisorium scitamineum
Source: Front Microbiol. 2021 Oct 5;12:746550. doi: 10.3389/fmicb.2021.746550 (PMC8523855; doi:10.3389/fmicb.2021.746550)
Supplement: Supplementary Figure 1 — Microscopic observation of mycelial structure of S. scitamineum. Photographs were taken 42 h after inoculation. [file Data_Sheet_1.zip › Figure 6 QP.xlsx]

## Sheet: Aro8
Time(h)		Ss16+ + Ss16-				△Ss33130+ + △Ss33130-				COM33130+ + COMSs33130-
0		1	0.952172	0.96733		0.303018	0.45241	0.431183		1.07164	0.702241	0.918322
12		1.90015	1.65481	1.65139		0.973465	0.778616	0.839682		2.00837	2.31006	2.31079
24		4.32185	3.97513	3.57268		2.91834	2.38267	2.72919		4.01182	3.85746	3.74618
36		6.05052	6.14803	5.50318		2.73186	2.03385	2.46719		6.34681	6.03571	6.11841
48		7.92951	7.39712	7.31033		4.28335	4.01877	4.57864		8.13861	7.75463	7.31247

## Sheet: Uac1
Time(h)		Ss16+ + Ss16-				△Ss33130+ + △Ss33130-				COM33130+ + COMSs33130-
0		1	1	0.81305		0.420149	0.63822	0.412384		1.00921	0.702241	0.917354
12		2.03176	2.07732	1.80576		0.900941	1.33719	1.03645		2.21952	2.00436	2.00044
24		4.03668	4.5312	4.00246		2.6513	2.21431	2.56265		4.12995	4.06894	4.66759
36		6.20713	6.62039	6.37249		3.89156	4.85135	4.46785		6.81129	6.42251	6.67254
48		8.58764	9.47002	8.64517		5.21779	5.68269	5.10395		9.10228	10.005	9.80223
