# Supplementary material for: Ovarian Tumor Domain-Containing Proteases-Deubiquitylation Enzyme Gene SsCI33130 Involved in the Regulation of Mating/Filamentation and Pathogenicity in Sporisorium scitamineum
Source: Front Microbiol. 2021 Oct 5;12:746550. doi: 10.3389/fmicb.2021.746550 (PMC8523855; doi:10.3389/fmicb.2021.746550)
Supplement: Supplementary Figure 1 — Microscopic observation of mycelial structure of S. scitamineum. Photographs were taken 42 h after inoculation. [file Data_Sheet_1.zip › Figure 7 OTU1 activity.xlsx]

## Sheet: OTU 1
Time(h)		Ss16+				Ss16-				△Ss33130+				△Ss33130-				COM33130+				COM33130-
0		0.86	0.826	0.644		0.422	0.385	0.274		0.196	0.136	0.193		0.152	0.084	0.145		0.527	0.848	1.086		1.19	0.856	0.829
12		6.2	6.052	5.867		6.237	6.348	5.385		2.311	3.867	3.941		2.214	3.459	3.496		7.284	6.24	7.328		7.136	6.54	6.462
24		9.533	9.533	10.386		10.533	11.941	11.793		5.274	3.015	5.126		6.83	4.644	6.57		9.843	9.226	9.303		10.178	8.659	10.167
36		18.25	19.234	17.124		18.351	17.157	18.258		8.144	7.418	7.531		9.522	9.51	9.062		18.107	17.037	18.121		20.464	18.148	20.593
48		15.2	15.052	13.683		15.156	17.244	17.147		9.109	8.158	9.862		9.472	8.428	8.23		15.284	14.328	15.611		16.451	15.02	16.417
