# Supplementary material for: Ovarian Tumor Domain-Containing Proteases-Deubiquitylation Enzyme Gene SsCI33130 Involved in the Regulation of Mating/Filamentation and Pathogenicity in Sporisorium scitamineum
Source: Front Microbiol. 2021 Oct 5;12:746550. doi: 10.3389/fmicb.2021.746550 (PMC8523855; doi:10.3389/fmicb.2021.746550)
Supplement: Supplementary Figure 1 — Microscopic observation of mycelial structure of S. scitamineum. Photographs were taken 42 h after inoculation. [file Data_Sheet_1.zip › Figure 8 QP.xlsx]

## Sheet: Haploid
Time(h)	Ss16+				Ss16-				△Ss33130+				△Ss33130-				COM33130+				COM33130-
0	1	1	0.9		2.10595	1.74422	1.90633		0.007813	0.006156	0.004974		0.005154	0.005	0.002544		3.856	4.10053	3.07647		5.81055	4.50576	5.36103
12	14.2936	13.8425	12.2486		11.8295	13.9256	13.2363		0.075363	0.051485	0.048295		0.017337	0.02641	0.0377		24.4201	21.9295	23.5899		20.515	23.7805	22.692
24	20.4665	21.5619	22.1801		19.9215	20.1096	20.0469		0.076947	0.065951	0.068745		0.055939	0.05575	0.046915		38.0546	35.0845	37.0646		32.084	31.5206	31.8962
36	24.9147	24.4525	26.1483		27.0081	25.3822	26.4661		0.084101	0.071522	0.071695		0.069408	0.06544	0.06809		41.0466	39.6652	38		38.1654	39.1658	35.9306
48	30.91	31.2555	31.1403		30.7154	29.6725	30.0201		0.07148	0.084151	0.091635		0.13553	0.134267	0.13511		52.064	48.5295	50.3788		48	49.8121	47.9345
60	34.2968	33.9245	33.7513		36.4259	36.1559	34.9251		0.11542	0.159723	0.19565		0.129408	0.149755	0.07615		57.0542	58.362	55.9683		59.3413	58.0521	58.0616
72	26.8422	26.1485	26.6109		25.8137	27.9443	24.0569		0.185642	0.214864	0.18936		0.190023	0.275122	0.2441		50.4252	47.6286	51.321		48.2816	45.7053	44.8063

## Sheet: Mating
Time(h)		Ss16+ + Ss16-				△Ss33130+ + △Ss33130-				Ss16+ + △Ss33130-				Ss16- + △Ss33130+
0		1	0.964416	1.01586		0.005168	0.009291	0.00792		0.02754	0.08303	0.035386		0.069863	0.052859	0.064479
12		3.28917	2.90772	2.03738		0.006331	0.013279	0.01096		0.181747	0.15493	0.163687		0.103906	0.105936	0.11006
24		6.34628	7.03843	6.80771		0.131215	0.08303	0.09909		0.502762	0.41305	0.457163		0.631215	0.619446	0.70946
36		8.75108	7.98253	8.91508		0.09	0.0871	0.08903		0.870805	0.677547	0.80639		0.832927	0.648208	0.792648
48		10.0053	10.913	10.3079		0.015847	0.073729	0.028575		3.14152	3.15043	3.14449		3.62417	3.58483	3.58037
60		13.0117	14.0628	14.0075		0.05	0.058775	0.030526		6.13834	6.30188	6.18026		6.59385	6.60261	5.8185
72		10.6373	12.19	12.3191		0.093549	0.07151	0.036493		2.17314	2.91032	2.00175		2.62851	2.52971	2.30078
Time(h)		COM33130+ + COM33130-				Ss16+ + COM33130-				Ss16- + COM33130+
0		0.856343	0.913976	0.87654		0.75491	0.59374	0.582416		1.08667	1.02884	1.06429
12		0.789582	0.911749	0.915375		1.79005	1.84594	1.7396		2.32947	3.31804	2.01643
24		6.36359	6.27038	7.15043		6.53688	5.9257	6.32315		6.27667	6.14978	6.1033
36		9.76541	10.0017	9.12146		8.69256	9.55904	9.17021		9.19649	9.71026	9.52782
48		11.6245	10.7495	11.3436		10.938	11.1947	11.8025		10.5642	10.8223	11.0927
60		15.9663	15.1976	16.9038		15.7136	15.493	14.9248		16.1594	15.4813	15.7259
72		12.4264	13.0727	13.0546		12.5742	12.71	12.8026		12.6178	13.2047	12.8921

## Sheet: Infection
Time(h)		Ss16+ + Ss16-				△Ss33130+ + △Ss33130-				Ss16+ + △Ss33130-				Ss16- + △Ss33130+
0		1	0.938369	0.895776		0.003258	0.002136	0.001457		0.109531	0.146851	0.124263		0.17347	0.10268	0.148793
12		1.32869	1.3942	1.35543		0.009816	0.001452	0.002536		0.279754	0.223584	0.24331		0.207786	0.250011	0.258638
24		1.82766	1.70096	1.70068		0.002367	0.003815	0.009436		0.456777	0.400236	0.429014		0.367241	0.396024	0.386283
36		2.20381	2.15007	2.69363		0.003033	0.006328	0.005431		0.635168	0.612739	0.63636		0.599442	0.600473	0.600133
48		2.19751	2.50412	2.42516		0.00366	0.008266	0.007826		0.942394	0.939448	1.0173		0.840667	0.902146	0.858862
60		4.21764	4.10635	3.98262		0.019144	0.024736	0.039157		2.02538	2.3528	1.91652		2.02401	1.359	2.39106
72		5.1487	5.09138	5.00846		0.018381	0.001942	0.02483		2.02916	2.98235	2.16904		2.52758	2.31284	2.60084
Time(h)		COM33130+ + COM33130-				Ss16+ + COM33130-				Ss16- + COM33130+
0		1.46409	1.29515	1.40643		1.31557	1.06234	1.00399		1.11663	1.03598	1.06635
12		2.11729	2.649	2.36548		2.11729	2.55003	2.20394		2.03728	2.09796	2.05461
24		2.77022	2.98043	2.83465		2.60222	2.85824	2.67317		2.57347	2.43658	2.5379
36		3.06437	3.16254	3.08164		3.19345	3.03948	3.00358		3.24656	3.24837	3.35593
48		4.08493	4.00399	4.10583		4.50739	4.45083	4.50584		3.97834	3.60182	3.96288
60		5.06844	5.20265	5.10704		5.01406	5.065	5.24846		4.98623	5.01579	5.00148
72		5.87168	5.76926	5.90257		5.85174	5.93056	5.756		5.67362	5.69752	5.87844
