# Supplementary material for: Ovarian Tumor Domain-Containing Proteases-Deubiquitylation Enzyme Gene SsCI33130 Involved in the Regulation of Mating/Filamentation and Pathogenicity in Sporisorium scitamineum
Source: Front Microbiol. 2021 Oct 5;12:746550. doi: 10.3389/fmicb.2021.746550 (PMC8523855; doi:10.3389/fmicb.2021.746550)
Supplement: Supplementary Figure 1 — Microscopic observation of mycelial structure of S. scitamineum. Photographs were taken 42 h after inoculation. [file Data_Sheet_1.zip › Figure 9 Disease (%).xlsx]

## Sheet: Sheet1
	1	2	3	4	5	6	7	8
Disease(%)	0	0.667	0.31	0.45	0.42	0.69	0.75	0.7
	0	0.767	0.333	0.518	0.406	0.66	0.68	0.71
	0	0.7	0.28	0.451	0.428	0.7	0.74	0.73
