# Supplementary material for: Ovarian Tumor Domain-Containing Proteases-Deubiquitylation Enzyme Gene SsCI33130 Involved in the Regulation of Mating/Filamentation and Pathogenicity in Sporisorium scitamineum
Source: Front Microbiol. 2021 Oct 5;12:746550. doi: 10.3389/fmicb.2021.746550 (PMC8523855; doi:10.3389/fmicb.2021.746550)
Supplement: Supplementary file 2 [file Data_Sheet_2.zip]

Archive with 7 entries (6 files):
- Figure 5 morphology/
- Figure 5 morphology/1.tif
- Figure 5 morphology/2.tif
- Figure 5 morphology/3.tif
- Figure 5 morphology/4.tif
- Figure 5 morphology/5.tif
- Figure 5 morphology/6.tif
